# Supplementary material for: Synthesis of Azacarbolines via PhIO2-Promoted Intramolecular Oxidative Cyclization of α-Indolylhydrazones
Source: J Org Chem. 2021 Dec 6;86(24):17918–29. doi: 10.1021/acs.joc.1c02217 (PMC8689645; doi:10.1021/acs.joc.1c02217)
Supplement: Supplementary file 2 — jo1c02217_si_002.zip [file jo1c02217_si_002.zip]

Archive with 1,928 entries (1,549 files):
- FID for Publication/
- FID for Publication/1a/
- FID for Publication/1a/13C/
- FID for Publication/1a/13C/acqu
- FID for Publication/1a/13C/acqus
- FID for Publication/1a/13C/audita.txt
- FID for Publication/1a/13C/cpdprg2
- FID for Publication/1a/13C/fid
- FID for Publication/1a/13C/format.temp
- FID for Publication/1a/13C/pdata/
- FID for Publication/1a/13C/pdata/1/
- FID for Publication/1a/13C/pdata/1/1i
- FID for Publication/1a/13C/pdata/1/1r
- FID for Publication/1a/13C/pdata/1/auditp.txt
- FID for Publication/1a/13C/pdata/1/outd
- FID for Publication/1a/13C/pdata/1/proc
- FID for Publication/1a/13C/pdata/1/procs
- FID for Publication/1a/13C/pdata/1/title
- FID for Publication/1a/13C/prosol_History
- FID for Publication/1a/13C/pulseprogram
- FID for Publication/1a/13C/scon2
- FID for Publication/1a/13C/uxnmr.par
- FID for Publication/1a/1H/
- FID for Publication/1a/1H/acqu
- FID for Publication/1a/1H/acqus
- FID for Publication/1a/1H/audita.txt
- FID for Publication/1a/1H/fid
- FID for Publication/1a/1H/format.temp
- FID for Publication/1a/1H/pdata/
- FID for Publication/1a/1H/pdata/1/
- FID for Publication/1a/1H/pdata/1/1i
- FID for Publication/1a/1H/pdata/1/1r
- FID for Publication/1a/1H/pdata/1/auditp.txt
- FID for Publication/1a/1H/pdata/1/outd
- FID for Publication/1a/1H/pdata/1/proc
- FID for Publication/1a/1H/pdata/1/procs
- FID for Publication/1a/1H/pdata/1/title
- FID for Publication/1a/1H/prosol_History
- FID for Publication/1a/1H/pulseprogram
- FID for Publication/1a/1H/scon2
- FID for Publication/1a/1H/uxnmr.par
- FID for Publication/1b/
- FID for Publication/1b/13C/
- FID for Publication/1b/13C/acqu
- FID for Publication/1b/13C/acqus
- FID for Publication/1b/13C/audita.txt
- FID for Publication/1b/13C/cpdprg2
- FID for Publication/1b/13C/fid
- FID for Publication/1b/13C/format.temp
- FID for Publication/1b/13C/pdata/
- FID for Publication/1b/13C/pdata/1/
- FID for Publication/1b/13C/pdata/1/outd
- FID for Publication/1b/13C/pdata/1/proc
- FID for Publication/1b/13C/pdata/1/procs
- FID for Publication/1b/13C/pdata/1/title
- FID for Publication/1b/13C/prosol_History
- FID for Publication/1b/13C/pulseprogram
- FID for Publication/1b/13C/scon2
- FID for Publication/1b/13C/uxnmr.par
- FID for Publication/1b/1H/
- FID for Publication/1b/1H/acqu
- FID for Publication/1b/1H/acqus
- FID for Publication/1b/1H/audita.txt
- FID for Publication/1b/1H/fid
- FID for Publication/1b/1H/format.temp
- FID for Publication/1b/1H/pdata/
- FID for Publication/1b/1H/pdata/1/
- FID for Publication/1b/1H/pdata/1/1i
- FID for Publication/1b/1H/pdata/1/1r
- FID for Publication/1b/1H/pdata/1/auditp.txt
- FID for Publication/1b/1H/pdata/1/outd
- FID for Publication/1b/1H/pdata/1/proc
- FID for Publication/1b/1H/pdata/1/procs
- FID for Publication/1b/1H/prosol_History
- FID for Publication/1b/1H/pulseprogram
- FID for Publication/1b/1H/scon2
- FID for Publication/1b/1H/uxnmr.par
- FID for Publication/1c/
- FID for Publication/1c/13C/
- FID for Publication/1c/13C/acqu
- FID for Publication/1c/13C/acqus
- FID for Publication/1c/13C/audita.txt
- FID for Publication/1c/13C/cpdprg2
- FID for Publication/1c/13C/fid
- FID for Publication/1c/13C/format.temp
- FID for Publication/1c/13C/pdata/
- FID for Publication/1c/13C/pdata/1/
- FID for Publication/1c/13C/pdata/1/outd
- FID for Publication/1c/13C/pdata/1/proc
- FID for Publication/1c/13C/pdata/1/procs
- FID for Publication/1c/13C/pdata/1/title
- FID for Publication/1c/13C/prosol_History
- FID for Publication/1c/13C/pulseprogram
- FID for Publication/1c/13C/scon2
- FID for Publication/1c/13C/uxnmr.par
- FID for Publication/1c/1H/
- FID for Publication/1c/1H/acqu
- FID for Publication/1c/1H/acqus
- FID for Publication/1c/1H/audita.txt
- FID for Publication/1c/1H/fid
- FID for Publication/1c/1H/format.temp
- FID for Publication/1c/1H/pdata/
- FID for Publication/1c/1H/pdata/1/
- FID for Publication/1c/1H/pdata/1/1i
- FID for Publication/1c/1H/pdata/1/1r
- FID for Publication/1c/1H/pdata/1/auditp.txt
- FID for Publication/1c/1H/pdata/1/outd
- FID for Publication/1c/1H/pdata/1/proc
- FID for Publication/1c/1H/pdata/1/procs
- FID for Publication/1c/1H/prosol_History
- FID for Publication/1c/1H/pulseprogram
- FID for Publication/1c/1H/scon2
- FID for Publication/1c/1H/uxnmr.par
- FID for Publication/1d/
- FID for Publication/1d/13C/
- FID for Publication/1d/13C/acqu
- FID for Publication/1d/13C/acqus
- FID for Publication/1d/13C/audita.txt
- FID for Publication/1d/13C/cpdprg2
- FID for Publication/1d/13C/fid
- FID for Publication/1d/13C/format.temp
- FID for Publication/1d/13C/pdata/
- FID for Publication/1d/13C/pdata/1/
- FID for Publication/1d/13C/pdata/1/outd
- FID for Publication/1d/13C/pdata/1/proc
- FID for Publication/1d/13C/pdata/1/procs
- FID for Publication/1d/13C/pdata/1/title
- FID for Publication/1d/13C/prosol_History
- FID for Publication/1d/13C/pulseprogram
- FID for Publication/1d/13C/scon2
- FID for Publication/1d/13C/uxnmr.par
- FID for Publication/1d/1H/
- FID for Publication/1d/1H/acqu
- FID for Publication/1d/1H/acqus
- FID for Publication/1d/1H/audita.txt
- FID for Publication/1d/1H/fid
- FID for Publication/1d/1H/format.temp
- FID for Publication/1d/1H/pdata/
- FID for Publication/1d/1H/pdata/1/
- FID for Publication/1d/1H/pdata/1/outd
- FID for Publication/1d/1H/pdata/1/proc
- FID for Publication/1d/1H/pdata/1/procs
- FID for Publication/1d/1H/prosol_History
- FID for Publication/1d/1H/pulseprogram
- FID for Publication/1d/1H/scon2
- FID for Publication/1d/1H/uxnmr.par
- FID for Publication/1e/
- FID for Publication/1e/13C/
- FID for Publication/1e/13C/acqu
- FID for Publication/1e/13C/acqus
- FID for Publication/1e/13C/audita.txt
- FID for Publication/1e/13C/cpdprg2
- FID for Publication/1e/13C/fid
- FID for Publication/1e/13C/format.temp
- FID for Publication/1e/13C/pdata/
- FID for Publication/1e/13C/pdata/1/
- FID for Publication/1e/13C/pdata/1/outd
- FID for Publication/1e/13C/pdata/1/proc
- FID for Publication/1e/13C/pdata/1/procs
- FID for Publication/1e/13C/pdata/1/title
- FID for Publication/1e/13C/prosol_History
- FID for Publication/1e/13C/pulseprogram
- FID for Publication/1e/13C/scon2
- FID for Publication/1e/13C/uxnmr.par
- FID for Publication/1e/1H/
- FID for Publication/1e/1H/acqu
- FID for Publication/1e/1H/acqus
- FID for Publication/1e/1H/audita.txt
- FID for Publication/1e/1H/fid
- FID for Publication/1e/1H/format.temp
- FID for Publication/1e/1H/pdata/
- FID for Publication/1e/1H/pdata/1/
- FID for Publication/1e/1H/pdata/1/outd
- FID for Publication/1e/1H/pdata/1/proc
- FID for Publication/1e/1H/pdata/1/procs
- FID for Publication/1e/1H/pdata/1/title
- FID for Publication/1e/1H/prosol_History
- FID for Publication/1e/1H/pulseprogram
- FID for Publication/1e/1H/scon2
- FID for Publication/1e/1H/uxnmr.par
- FID for Publication/1f/
- FID for Publication/1f/13C/
- FID for Publication/1f/13C/acqu
- FID for Publication/1f/13C/acqus
- FID for Publication/1f/13C/audita.txt
- FID for Publication/1f/13C/cpdprg2
- FID for Publication/1f/13C/fid
- FID for Publication/1f/13C/format.temp
- FID for Publication/1f/13C/pdata/
- FID for Publication/1f/13C/pdata/1/
- FID for Publication/1f/13C/pdata/1/outd
- FID for Publication/1f/13C/pdata/1/proc
- FID for Publication/1f/13C/pdata/1/procs
- FID for Publication/1f/13C/prosol_History
- FID for Publication/1f/13C/pulseprogram
- FID for Publication/1f/13C/scon2
- FID for Publication/1f/13C/uxnmr.par
- FID for Publication/1f/1H/
- FID for Publication/1f/1H/acqu
- FID for Publication/1f/1H/acqus
- FID for Publication/1f/1H/audita.txt
- FID for Publication/1f/1H/fid
- FID for Publication/1f/1H/format.temp
- FID for Publication/1f/1H/pdata/
- FID for Publication/1f/1H/pdata/1/
- FID for Publication/1f/1H/pdata/1/outd
- FID for Publication/1f/1H/pdata/1/proc
- FID for Publication/1f/1H/pdata/1/procs
- FID for Publication/1f/1H/prosol_History
- FID for Publication/1f/1H/pulseprogram
- FID for Publication/1f/1H/scon2
- FID for Publication/1f/1H/uxnmr.par
- FID for Publication/1g/
- FID for Publication/1g/13C/
- FID for Publication/1g/13C/acqu
- FID for Publication/1g/13C/acqus
- FID for Publication/1g/13C/audita.txt
- FID for Publication/1g/13C/cpdprg2
- FID for Publication/1g/13C/fid
- FID for Publication/1g/13C/format.temp
- FID for Publication/1g/13C/pdata/
- FID for Publication/1g/13C/pdata/1/
- FID for Publication/1g/13C/pdata/1/outd
- FID for Publication/1g/13C/pdata/1/proc
- FID for Publication/1g/13C/pdata/1/procs
- FID for Publication/1g/13C/prosol_History
- FID for Publication/1g/13C/pulseprogram
- FID for Publication/1g/13C/scon2
- FID for Publication/1g/13C/uxnmr.par
- FID for Publication/1g/1H/
- FID for Publication/1g/1H/acqu
- FID for Publication/1g/1H/acqus
- FID for Publication/1g/1H/audita.txt
- FID for Publication/1g/1H/fid
- FID for Publication/1g/1H/format.temp
- FID for Publication/1g/1H/pdata/
- FID for Publication/1g/1H/pdata/1/
- FID for Publication/1g/1H/pdata/1/outd
- FID for Publication/1g/1H/pdata/1/proc
- FID for Publication/1g/1H/pdata/1/procs
- FID for Publication/1g/1H/prosol_History
- FID for Publication/1g/1H/pulseprogram
- FID for Publication/1g/1H/scon2
- FID for Publication/1g/1H/uxnmr.par
- FID for Publication/1h/
- FID for Publication/1h/13C/
- FID for Publication/1h/13C/acqu
- FID for Publication/1h/13C/acqus
- FID for Publication/1h/13C/audita.txt
- FID for Publication/1h/13C/cpdprg2
- FID for Publication/1h/13C/fid
- FID for Publication/1h/13C/format.temp
- FID for Publication/1h/13C/pdata/
- FID for Publication/1h/13C/pdata/1/
- FID for Publication/1h/13C/pdata/1/1i
- FID for Publication/1h/13C/pdata/1/1r
- FID for Publication/1h/13C/pdata/1/auditp.txt
- FID for Publication/1h/13C/pdata/1/outd
- FID for Publication/1h/13C/pdata/1/proc
- FID for Publication/1h/13C/pdata/1/procs
- FID for Publication/1h/13C/prosol_History
- FID for Publication/1h/13C/pulseprogram
- FID for Publication/1h/13C/scon2
- FID for Publication/1h/13C/uxnmr.par
- FID for Publication/1h/1H/
- FID for Publication/1h/1H/acqu
- FID for Publication/1h/1H/acqus
- FID for Publication/1h/1H/audita.txt
- FID for Publication/1h/1H/fid
- FID for Publication/1h/1H/format.temp
- FID for Publication/1h/1H/pdata/
- FID for Publication/1h/1H/pdata/1/
- FID for Publication/1h/1H/pdata/1/1i
- FID for Publication/1h/1H/pdata/1/1r
- FID for Publication/1h/1H/pdata/1/auditp.txt
- FID for Publication/1h/1H/pdata/1/outd
- FID for Publication/1h/1H/pdata/1/proc
- FID for Publication/1h/1H/pdata/1/procs
- FID for Publication/1h/1H/prosol_History
- FID for Publication/1h/1H/pulseprogram
- FID for Publication/1h/1H/scon2
- FID for Publication/1h/1H/uxnmr.par
- FID for Publication/1i/
- FID for Publication/1i/13C/
- FID for Publication/1i/13C/acqu
- FID for Publication/1i/13C/acqus
- FID for Publication/1i/13C/audita.txt
- FID for Publication/1i/13C/cpdprg2
- FID for Publication/1i/13C/fid
- FID for Publication/1i/13C/format.temp
- FID for Publication/1i/13C/pdata/
- FID for Publication/1i/13C/pdata/1/
- FID for Publication/1i/13C/pdata/1/outd
- FID for Publication/1i/13C/pdata/1/proc
- FID for Publication/1i/13C/pdata/1/procs
- FID for Publication/1i/13C/prosol_History
- FID for Publication/1i/13C/pulseprogram
- FID for Publication/1i/13C/scon2
- FID for Publication/1i/13C/uxnmr.par
- FID for Publication/1i/1H/
[truncated: 1,628 more entries]
