# Supplementary material for: Synthesis of Azacarbolines via PhIO2-Promoted Intramolecular Oxidative Cyclization of α-Indolylhydrazones
Source: J Org Chem. 2021 Dec 6;86(24):17918–29. doi: 10.1021/acs.joc.1c02217 (PMC8689645; doi:10.1021/acs.joc.1c02217)
Supplement: Supplementary file 2 — jo1c02217_si_002.zip [file jo1c02217_si_002.zip › FID for Publication/1a/13C/pdata/1/auditp.txt]

##TITLE= Audit trail, TOPSPIN		Version 2.1
##JCAMPDX= 5.01
##ORIGIN= Bruker BioSpin GmbH
##OWNER= SCOCON
$$ /opt/topspin/data/SCOCON/nmr/pc52/11/pdata/1/auditp.txt
##AUDIT TRAIL=  $$ (NUMBER, WHEN, WHO, WHERE, PROCESS, VERSION, WHAT)
(   1,<2019-02-20 03:47:59.660 +0100>,<SCOCON>,<AV200>,<go>,<TOPSPIN 2.1>,
      <created by zg
	started at 2019-02-20 02:14:01.241 +0100,
	POWCHK enabled, PULCHK disabled,
       configuration hash MD5:
       2F D0 D1 1B 9A E9 61 74 CB BC 2E 93 F9 F0 D6 38
       data hash MD5: 32K
       79 BE 32 C2 50 6E 8A FE F4 42 DF FD 2F C6 37 AB>)
(   2,<2019-02-22 17:13:41.624 +0100>,<SCOCON>,<AV200>,<proc1d>,<TOPSPIN 2.1>,
      <Start of raw data processing
       ef BC_mod = 2 LB = 1 FT_mod = 6 PKNL = 1 SI = 32K 
       data hash MD5: 32K
       0D 7F 12 7C 20 81 81 7B C8 CC D8 5F 7B 3B 13 04>)
(   3,<2019-02-22 17:13:43.344 +0100>,<SCOCON>,<AV200>,<proc1d>,<TOPSPIN 2.1>,
      <apk 
       data hash MD5: 32K
       45 84 DA 91 C2 D1 2C 01 B0 80 C0 A9 41 06 13 F0>)
##END=

$$ hash MD5
$$ 9E 80 93 88 E5 FF C6 D8 CC 56 3E 50 BF 92 27 D5
