# Supplementary material for: Synthesis of Azacarbolines via PhIO2-Promoted Intramolecular Oxidative Cyclization of α-Indolylhydrazones
Source: J Org Chem. 2021 Dec 6;86(24):17918–29. doi: 10.1021/acs.joc.1c02217 (PMC8689645; doi:10.1021/acs.joc.1c02217)
Supplement: Supplementary file 2 — jo1c02217_si_002.zip [file jo1c02217_si_002.zip › FID for Publication/1a/1H/pdata/1/auditp.txt]

##TITLE= Audit trail, TOPSPIN		Version 2.1
##JCAMPDX= 5.01
##ORIGIN= Bruker BioSpin GmbH
##OWNER= SCOCON
$$ /opt/topspin/data/SCOCON/nmr/pc52/10/pdata/1/auditp.txt
##AUDIT TRAIL=  $$ (NUMBER, WHEN, WHO, WHERE, PROCESS, VERSION, WHAT)
(   1,<2019-02-19 15:32:42.519 +0100>,<SCOCON>,<AV200>,<go>,<TOPSPIN 2.1>,
      <created by zg
	started at 2019-02-19 15:31:09.885 +0100,
	POWCHK enabled, PULCHK disabled,
       configuration hash MD5:
       2F D0 D1 1B 9A E9 61 74 CB BC 2E 93 F9 F0 D6 38
       data hash MD5: 64K
       EF 13 4E 21 4B 20 58 8A 17 24 CE 49 C2 07 54 97>)
(   2,<2019-02-19 16:54:04.927 +0100>,<SCOCON>,<AV200>,<proc1d>,<TOPSPIN 2.1>,
      <Start of raw data processing
       ef LB = 0.3 FT_mod = 6 PKNL = 1 SI = 32K 
       data hash MD5: 32K
       EB 36 53 1A 40 10 99 95 BA 87 0F C9 A2 88 33 C9>)
(   3,<2019-02-19 16:54:09.739 +0100>,<SCOCON>,<AV200>,<proc1d>,<TOPSPIN 2.1>,
      <apk 
       data hash MD5: 32K
       B9 26 1C 16 43 55 B7 31 AE 56 0A 2E 11 FA B1 9E>)
##END=

$$ hash MD5
$$ 34 1B 06 CD 22 21 62 77 F6 C6 CE 44 DE 14 DD DD
