# Supplementary material for: Synthesis of Azacarbolines via PhIO2-Promoted Intramolecular Oxidative Cyclization of α-Indolylhydrazones
Source: J Org Chem. 2021 Dec 6;86(24):17918–29. doi: 10.1021/acs.joc.1c02217 (PMC8689645; doi:10.1021/acs.joc.1c02217)
Supplement: Supplementary file 2 — jo1c02217_si_002.zip [file jo1c02217_si_002.zip › FID for Publication/1b/13C/acqus]

##TITLE= Parameter file, TOPSPIN		Version 2.1
##JCAMPDX= 5.0
##DATATYPE= Parameter Values
##NPOINTS= 12	$$ modification sequence number
##ORIGIN= Bruker BioSpin GmbH
##OWNER= SCOCON
$$ 2019-02-12 02:27:02.993 +0100  SCOCON@AV200
$$ /opt/topspin/data/SCOCON/nmr/pc67/11/acqus
$$ process /opt/topspin/prog/mod/shimcntl
##$ACQT0= -1.89075630252101
##$AMP= (0..31)
100 100 100 100 100 100 100 100 100 100 100 100 100 100 100 100 100 100
100 100 100 100 100 100 100 100 100 100 100 100 100 100
##$ANAVPT= -1
##$AQSEQ= 0
##$AQ_mod= 1
##$AUNM= <au_zg>
##$AUTOPOS= <7 >
##$BF1= 100.612769
##$BF2= 400.13
##$BF3= 100.612769
##$BF4= 100.612769
##$BF5= 100.612769
##$BF6= 100.612769
##$BF7= 100.612769
##$BF8= 100.612769
##$BYTORDA= 1
##$CFDGTYP= 0
##$CFRGTYP= 5
##$CHEMSTR= <none>
##$CNST= (0..63)
1 1 145 1 1 1 1 1 1 1 1 1 1 1 1 1 1 1 1 1 1 1 1 1 1 1 1 1 1 1 1 1 1 1 1
1 1 1 1 1 1 1 1 1 1 1 1 1 1 1 1 1 1 1 1 1 1 1 1 1 1 1 1 1
##$CPDPRG= <waltz16>
##$CPDPRG1= <>
##$CPDPRG2= <waltz16>
##$CPDPRG3= <>
##$CPDPRG4= <mlev>
##$CPDPRG5= <mlev>
##$CPDPRG6= <mlev>
##$CPDPRG7= <mlev>
##$CPDPRG8= <mlev>
##$CPDPRGB= <>
##$CPDPRGT= <>
##$D= (0..63)
0 2 0.00345 0 0 0 0 0 0 0.06 0 0.03 2e-05 3e-06 0 0 0.0002 0 0 0 0 0 0
0 0 0 0 0 0 0 0 0 0 0 0 0 0 0 0 0 0 0 0 0 0 0 0 0 0 0 0 0 0 0 0 0 0 0 0
0 0 0 0 0
##$DATE= 1549934811
##$DBL= (0..7)
120 120 120 120 120 120 120 120
##$DBP= (0..7)
150 150 150 150 150 150 150 150
##$DBP07= 0
##$DBPNAM0= <>
##$DBPNAM1= <>
##$DBPNAM2= <>
##$DBPNAM3= <>
##$DBPNAM4= <>
##$DBPNAM5= <>
##$DBPNAM6= <>
##$DBPNAM7= <>
##$DBPOAL= (0..7)
0.5 0.5 0.5 0.5 0.5 0.5 0.5 0.5
##$DBPOFFS= (0..7)
0 0 0 0 0 0 0 0
##$DE= 6.5
##$DECBNUC= <off>
##$DECIM= 6
##$DECNUC= <off>
##$DECSTAT= 4
##$DIGMOD= 1
##$DIGTYP= 7
##$DL= (0..7)
0 120 120 120 120 120 120 120
##$DP= (0..7)
150 150 150 150 150 150 150 150
##$DP07= 0
##$DPNAME0= <>
##$DPNAME1= <>
##$DPNAME2= <>
##$DPNAME3= <>
##$DPNAME4= <>
##$DPNAME5= <>
##$DPNAME6= <>
##$DPNAME7= <>
##$DPOAL= (0..7)
0.5 0.5 0.5 0.5 0.5 0.5 0.5 0.5
##$DPOFFS= (0..7)
0 0 0 0 0 0 0 0
##$DQDMODE= 0
##$DR= 17
##$DS= 4
##$DSLIST= <SSSSSSSSSSSSSSS>
##$DSPFIRM= 0
##$DSPFVS= 10
##$DTYPA= 0
##$EXP= <C13CPD>
##$F1LIST= <111111111111111>
##$F2LIST= <222222222222222>
##$F3LIST= <333333333333333>
##$FCUCHAN= (0..9)
0 1 2 0 0 0 0 0 0 0
##$FL1= 83
##$FL2= 83
##$FL3= 83
##$FL4= 83
##$FOV= 20
##$FQ1LIST= <freqlist>
##$FQ2LIST= <freqlist>
##$FQ3LIST= <freqlist>
##$FQ4LIST= <freqlist>
##$FQ5LIST= <freqlist>
##$FQ6LIST= <freqlist>
##$FQ7LIST= <freqlist>
##$FQ8LIST= <freqlist>
##$FRQLO3= 1875000
##$FRQLO3N= 0
##$FS= (0..7)
83 83 83 83 83 83 83 83
##$FTLPGN= 0
##$FW= 90000
##$FnMODE= 0
##$FnTYPE= 0
##$GP031= 0
##$GPNAM0= <SINE.100>
##$GPNAM1= <SINE.100>
##$GPNAM10= <SINE.100>
##$GPNAM11= <SINE.100>
##$GPNAM12= <SINE.100>
##$GPNAM13= <SINE.100>
##$GPNAM14= <SINE.100>
##$GPNAM15= <SINE.100>
##$GPNAM16= <SINE.100>
##$GPNAM17= <SINE.100>
##$GPNAM18= <SINE.100>
##$GPNAM19= <SINE.100>
##$GPNAM2= <SINE.100>
##$GPNAM20= <SINE.100>
##$GPNAM21= <SINE.100>
##$GPNAM22= <SINE.100>
##$GPNAM23= <SINE.100>
##$GPNAM24= <SINE.100>
##$GPNAM25= <SINE.100>
##$GPNAM26= <SINE.100>
##$GPNAM27= <SINE.100>
##$GPNAM28= <SINE.100>
##$GPNAM29= <SINE.100>
##$GPNAM3= <SINE.100>
##$GPNAM30= <SINE.100>
##$GPNAM31= <SINE.100>
##$GPNAM4= <SINE.100>
##$GPNAM5= <SINE.100>
##$GPNAM6= <SINE.100>
##$GPNAM7= <SINE.100>
##$GPNAM8= <SINE.100>
##$GPNAM9= <SINE.100>
##$GPX= (0..31)
0 0 0 0 0 0 0 0 0 0 0 0 0 0 0 0 0 0 0 0 0 0 0 0 0 0 0 0 0 0 0 0
##$GPY= (0..31)
0 0 0 0 0 0 0 0 0 0 0 0 0 0 0 0 0 0 0 0 0 0 0 0 0 0 0 0 0 0 0 0
##$GPZ= (0..31)
0 0 0 0 0 0 0 0 0 0 0 0 0 0 0 0 0 0 0 0 0 0 0 0 0 0 0 0 0 0 0 0
##$GRDPROG= <>
##$GRPDLY= -1
##$HDDUTY= 20
##$HDRATE= 20
##$HGAIN= (0..3)
0 0 0 0
##$HL1= 3
##$HL2= 83
##$HL3= 83
##$HL4= 83
##$HOLDER= 0
##$HPMOD= (0..7)
0 0 0 0 0 0 0 0
##$HPPRGN= 0
##$IN= (0..63)
0.001 0.001 0.001 0.001 0.001 0.001 0.001 0.001 0.001 0.001 0.001 0.001
0.001 0.001 0.001 0.001 0.001 0.001 0.001 0.001 0.001 0.001 0.001 0.001
0.001 0.001 0.001 0.001 0.001 0.001 0.001 0.001 0.001 0.001 0.001 0.001
0.001 0.001 0.001 0.001 0.001 0.001 0.001 0.001 0.001 0.001 0.001 0.001
0.001 0.001 0.001 0.001 0.001 0.001 0.001 0.001 0.001 0.001 0.001 0.001
0.001 0.001 0.001 0.001
##$INF= (0..7)
0 0 0 0 0 0 0 0
##$INP= (0..63)
0 0 0 0 0 0 0 0 0 0 0 0 0 0 0 0 0 0 0 0 0 0 0 0 0 0 0 0 0 0 0 0 0 0 0 0
0 0 0 0 0 0 0 0 0 0 0 0 0 0 0 0 0 0 0 0 0 0 0 0 0 0 0 0
##$INSTRUM= <spect>
##$L= (0..31)
1 1 1 1 1 1 1 1 1 1 1 1 1 1 1 1 1 1 1 1 1 1 1 1 1 1 1 1 1 1 1 1
##$LFILTER= 500
##$LGAIN= 5
##$LINPSTP= 10
##$LOCKED= yes
##$LOCKFLD= 93
##$LOCKGN= 112
##$LOCKPOW= -20
##$LOCKPPM= 2.49000000953674
##$LOCNUC= <2H>
##$LOCPHAS= 63
##$LOCSHFT= yes
##$LOCSW= 0
##$LTIME= 0.25
##$MASR= 4200
##$MASRLST= <masrlst>
##$NBL= 1
##$NC= -1
##$NLOGCH= 1
##$NS= 2048
##$NUC1= <13C>
##$NUC2= <1H>
##$NUC3= <off>
##$NUC4= <off>
##$NUC5= <off>
##$NUC6= <off>
##$NUC7= <off>
##$NUC8= <off>
##$NUCLEI= 0
##$NUCLEUS= <off>
##$O1= 10060.8028525926
##$O2= 1600.51999995403
##$O3= 10060.8028525926
##$O4= 10060.8028525926
##$O5= 10060.8028525926
##$O6= 10060.8028525926
##$O7= 10060.8028525926
##$O8= 10060.8028525926
##$OBSCHAN= (0..9)
0 0 0 0 0 0 0 0 0 0
##$OVERFLW= 0
##$P= (0..63)
9 9 18 12 24 0 0 0 0 0 0 0 0 0 0 200000 1000 2500 0 600 2500 0 0 0 0 0
0 9 0 0 0 0 0 0 0 0 0 0 0 0 0 2250 1500 1510 150 0 0 0 0 0 0 0 0 0 0 0
0 0 0 0 0 0 360 0
##$PACOIL= (0..15)
0 0 0 0 0 0 0 0 0 0 0 0 0 0 0 0
##$PAPS= 2
##$PARMODE= 0
##$PCPD= (0..9)
100 80 80 100 100 100 100 100 100 100
##$PHCOR= (0..31)
0 0 0 0 0 0 0 0 0 0 0 0 0 0 0 0 0 0 0 0 0 0 0 0 0 0 0 0 0 0 0 0
##$PHLIST= <>
##$PHP= 2
##$PH_ref= 0
##$PL= (0..63)
120 -2.7 -2.2 120 120 120 120 120 120 120 120 120 14.3 18.3 110.2 120 120
120 -2.7 15.8 120 110.2 120 120 110.2 120 120 120 120 120 14.3 120 120
120 120 120 120 120 120 120 120 120 120 120 120 120 120 120 120 120 120
120 120 120 120 120 120 120 120 120 120 120 120 120
##$PLSTEP= 0.1
##$PLSTRT= -6
##$POWMOD= 0
##$PQPHASE= 0
##$PQSCALE= 0
##$PR= 4
##$PRECHAN= (0..15)
-1 3 2 0 -1 -1 -1 -1 -1 -1 -1 -1 -1 -1 -1 -1
##$PRGAIN= 0
##$PROBHD= <5 mm PABBO BB-1H/19F/D Z-GRD Z843401/0002
>
##$PROSOL= no
##$PULPROG= <zgpg30>
##$PW= 0
##$PYNM= <acqu.py>
##$QNP= 1
##$RD= 0
##$RECCHAN= (0..15)
0 1 0 0 0 0 0 0 0 0 0 0 0 0 0 0
##$RECPH= 0
##$RECPRE= (0..15)
-1 3 -1 -1 -1 -1 -1 -1 -1 -1 -1 -1 -1 -1 -1 -1
##$RECPRFX= (0..15)
-1 -1 -1 -1 -1 -1 -1 -1 -1 -1 -1 -1 -1 -1 -1 -1
##$RECSEL= (0..15)
0 1 0 0 0 0 0 0 0 0 0 0 0 0 0 0
##$RG= 16384
##$RO= 20
##$ROUTWD1= (0..23)
1 0 0 0 0 1 0 0 0 0 0 1 0 0 0 1 0 0 0 0 0 0 0 0
##$ROUTWD2= (0..23)
1 0 0 0 0 1 0 0 0 0 0 0 0 0 0 0 0 0 0 0 0 0 0 0
##$RSEL= (0..9)
0 1 2 0 0 0 0 0 0 0
##$S= (0..7)
83 25 26 83 26 83 83 83
##$SEOUT= 0
##$SFO1= 100.622829802853
##$SFO2= 400.13160052
##$SFO3= 100.622829802853
##$SFO4= 100.622829802853
##$SFO5= 100.622829802853
##$SFO6= 100.622829802853
##$SFO7= 100.622829802853
##$SFO8= 100.622829802853
##$SOLVENT= <DMSO>
##$SP= (0..31)
1 120 120 120 120 0 120 120 120 0 120 120 0 0 120 0 150 150 120 120.87
118.96 122.27 114.95 150 150 150 150 150 150 120 150 120
##$SP07= 0
##$SPECTR= 0
##$SPNAM0= <gauss>
##$SPNAM1= <Gaus1.1000>
##$SPNAM10= <Gaus1.1000>
##$SPNAM11= <Gaus1.1000>
##$SPNAM12= <gauss>
##$SPNAM13= <gauss>
##$SPNAM14= <Gaus1.1000>
##$SPNAM15= <Gaus1.1000>
##$SPNAM16= <gauss>
##$SPNAM17= <gauss>
##$SPNAM18= <Gaus1.1000>
##$SPNAM19= <Gaus1.1000>
##$SPNAM2= <Gaus1.1000>
##$SPNAM20= <Gaus1.1000>
##$SPNAM21= <Gaus1.1000>
##$SPNAM22= <Gaus1.1000>
##$SPNAM23= <gauss>
##$SPNAM24= <gauss>
##$SPNAM25= <gauss>
##$SPNAM26= <gauss>
##$SPNAM27= <gauss>
##$SPNAM28= <gauss>
##$SPNAM29= <Gaus1.1000>
##$SPNAM3= <Gaus1.1000>
##$SPNAM30= <gauss>
##$SPNAM31= <Gaus1.1000>
##$SPNAM4= <Gaus1.1000>
##$SPNAM5= <gauss>
##$SPNAM6= <Gaus1.1000>
##$SPNAM7= <Gaus1.1000>
##$SPNAM8= <Gaus1.1000>
##$SPNAM9= <gauss>
##$SPOAL= (0..31)
0.5 0.5 0.5 0.5 0.5 0.5 0.5 0.5 0.5 0.5 0.5 0.5 0.5 0.5 0.5 0.5 0.5 0.5
0.5 0.5 0.5 0.5 0.5 0.5 0.5 0.5 0.5 0.5 0.5 0.5 0.5 0.5
##$SPOFFS= (0..31)
0 0 0 0 0 0 0 0 0 0 0 0 0 0 0 0 0 0 0 0 0 0 0 0 0 0 0 0 0 0 0 0
##$SUBNAM0= <"">
##$SUBNAM1= <"">
##$SUBNAM2= <"">
##$SUBNAM3= <"">
##$SUBNAM4= <"">
##$SUBNAM5= <"">
##$SUBNAM6= <"">
##$SUBNAM7= <"">
##$SUBNAM8= <"">
##$SUBNAM9= <"">
##$SW= 238.323801812239
##$SWIBOX= (0..15)
0 1 2 3 0 0 0 0 0 0 0 0 0 0 0 0
##$SW_h= 23980.8153477218
##$SWfinal= 0
##$TD= 32768
##$TD0= 1
##$TE= 298
##$TE2= 300
##$TE3= 300
##$TEG= 300
##$TL= (0..7)
0 120 120 120 120 120 120 120
##$TP= (0..7)
150 150 150 150 150 150 150 150
##$TP07= 0
##$TPNAME0= <>
##$TPNAME1= <>
##$TPNAME2= <>
##$TPNAME3= <>
##$TPNAME4= <>
##$TPNAME5= <>
##$TPNAME6= <>
##$TPNAME7= <>
##$TPOAL= (0..7)
0.5 0.5 0.5 0.5 0.5 0.5 0.5 0.5
##$TPOFFS= (0..7)
0 0 0 0 0 0 0 0
##$TUNHIN= 0
##$TUNHOUT= 0
##$TUNXOUT= 0
##$USERA1= <user>
##$USERA2= <user>
##$USERA3= <user>
##$USERA4= <user>
##$USERA5= <user>
##$V9= 5
##$VALIST= <valist>
##$VCLIST= <CCCCCCCCCCCCCCC>
##$VD= 0
##$VDLIST= <DDDDDDDDDDDDDDD>
##$VPLIST= <PPPPPPPPPPPPPPP>
##$VTLIST= <TTTTTTTTTTTTTTT>
##$WBST= 1024
##$WBSW= 4
##$XGAIN= (0..3)
0 0 0 0
##$XL= 0
##$YL= 0
##$YMAX_a= 9791036
##$YMIN_a= -9028749
##$ZGOPTNS= <>
##$ZL1= 120
##$ZL2= 120
##$ZL3= 120
##$ZL4= 120
##END=
