# Supplementary material for: Synthesis of Azacarbolines via PhIO2-Promoted Intramolecular Oxidative Cyclization of α-Indolylhydrazones
Source: J Org Chem. 2021 Dec 6;86(24):17918–29. doi: 10.1021/acs.joc.1c02217 (PMC8689645; doi:10.1021/acs.joc.1c02217)
Supplement: Supplementary file 2 — jo1c02217_si_002.zip [file jo1c02217_si_002.zip › FID for Publication/1b/13C/audita.txt]

##TITLE= Audit trail, TOPSPIN		Version 2.1
##JCAMPDX= 5.01
##ORIGIN= Bruker BioSpin GmbH
##OWNER= SCOCON
$$ /opt/topspin/data/SCOCON/nmr/pc67/11/audita.txt
##AUDIT TRAIL=  $$ (NUMBER, WHEN, WHO, WHERE, PROCESS, VERSION, WHAT)
(   1,<2019-02-12 02:26:51.522 +0100>,<SCOCON>,<AV200>,<go>,<TOPSPIN 2.1>,
      <created by zg
	started at 2019-02-12 00:52:53.103 +0100,
	POWCHK enabled, PULCHK disabled,
       configuration hash MD5:
       2F D0 D1 1B 9A E9 61 74 CB BC 2E 93 F9 F0 D6 38
       data hash MD5: 32K
       95 A4 DB 25 4B DE 3D F6 1C 64 ED A0 DE BB 95 21>)
##END=

$$ hash MD5
$$ 78 D1 34 D9 ED 7D 88 F9 7E DC 54 DE 1C B4 73 60
