# Supplementary material for: Synthesis of Azacarbolines via PhIO2-Promoted Intramolecular Oxidative Cyclization of α-Indolylhydrazones
Source: J Org Chem. 2021 Dec 6;86(24):17918–29. doi: 10.1021/acs.joc.1c02217 (PMC8689645; doi:10.1021/acs.joc.1c02217)
Supplement: Supplementary file 2 — jo1c02217_si_002.zip [file jo1c02217_si_002.zip › FID for Publication/1b/1H/pdata/1/auditp.txt]

##TITLE= Audit trail, TOPSPIN		Version 2.1
##JCAMPDX= 5.01
##ORIGIN= Bruker BioSpin GmbH
##OWNER= SCOCON
$$ /opt/topspin/data/SCOCON/nmr/pc67/10/pdata/1/auditp.txt
##AUDIT TRAIL=  $$ (NUMBER, WHEN, WHO, WHERE, PROCESS, VERSION, WHAT)
(   1,<2019-02-11 15:37:46.370 +0100>,<SCOCON>,<AV200>,<go>,<TOPSPIN 2.1>,
      <created by zg
	started at 2019-02-11 15:36:13.586 +0100,
	POWCHK enabled, PULCHK disabled,
       configuration hash MD5:
       2F D0 D1 1B 9A E9 61 74 CB BC 2E 93 F9 F0 D6 38
       data hash MD5: 64K
       30 F7 BB 8E 68 F6 5B 17 99 49 A1 45 40 73 61 9B>)
(   2,<2019-02-11 15:39:26.194 +0100>,<SCOCON>,<AV200>,<proc1d>,<TOPSPIN 2.1>,
      <Start of raw data processing
       ef LB = 0.3 FT_mod = 6 PKNL = 1 SI = 32K 
       data hash MD5: 32K
       72 2C 6D 6A 69 E6 8A AA DA 51 7E BA 59 CF E2 15>)
(   3,<2019-02-11 15:39:28.999 +0100>,<SCOCON>,<AV200>,<proc1d>,<TOPSPIN 2.1>,
      <apk 
       data hash MD5: 32K
       A0 6A F6 06 A9 93 60 AD 91 94 13 D6 A7 B9 67 0D>)
##END=

$$ hash MD5
$$ 80 47 2D F2 A4 19 95 12 DC 61 B3 4C 46 EB E8 AB
