# Supplementary material for: Synthesis of Azacarbolines via PhIO2-Promoted Intramolecular Oxidative Cyclization of α-Indolylhydrazones
Source: J Org Chem. 2021 Dec 6;86(24):17918–29. doi: 10.1021/acs.joc.1c02217 (PMC8689645; doi:10.1021/acs.joc.1c02217)
Supplement: Supplementary file 2 — jo1c02217_si_002.zip [file jo1c02217_si_002.zip › FID for Publication/1c/1H/audita.txt]

##TITLE= Audit trail, TOPSPIN		Version 2.1
##JCAMPDX= 5.01
##ORIGIN= Bruker BioSpin GmbH
##OWNER= SCOCON
$$ /opt/topspin/data/SCOCON/nmr/pc73II/10/audita.txt
##AUDIT TRAIL=  $$ (NUMBER, WHEN, WHO, WHERE, PROCESS, VERSION, WHAT)
(   1,<2019-02-22 17:32:39.518 +0100>,<SCOCON>,<AV200>,<go>,<TOPSPIN 2.1>,
      <created by zg
	started at 2019-02-22 17:31:06.691 +0100,
	POWCHK enabled, PULCHK disabled,
       configuration hash MD5:
       2F D0 D1 1B 9A E9 61 74 CB BC 2E 93 F9 F0 D6 38
       data hash MD5: 64K
       01 AA 92 84 D9 B1 E2 B1 38 51 DD E3 67 F1 6A B7>)
##END=

$$ hash MD5
$$ B8 D9 0E 5C D5 4E 19 AB 1E B5 44 89 25 2C B1 0F
