# Supplementary material for: Synthesis of Azacarbolines via PhIO2-Promoted Intramolecular Oxidative Cyclization of α-Indolylhydrazones
Source: J Org Chem. 2021 Dec 6;86(24):17918–29. doi: 10.1021/acs.joc.1c02217 (PMC8689645; doi:10.1021/acs.joc.1c02217)
Supplement: Supplementary file 2 — jo1c02217_si_002.zip [file jo1c02217_si_002.zip › FID for Publication/1c/1H/pdata/1/auditp.txt]

##TITLE= Audit trail, TOPSPIN		Version 2.1
##JCAMPDX= 5.01
##ORIGIN= Bruker BioSpin GmbH
##OWNER= SCOCON
$$ /opt/topspin/data/SCOCON/nmr/pc73II/10/pdata/1/auditp.txt
##AUDIT TRAIL=  $$ (NUMBER, WHEN, WHO, WHERE, PROCESS, VERSION, WHAT)
(   1,<2019-02-22 17:32:39.518 +0100>,<SCOCON>,<AV200>,<go>,<TOPSPIN 2.1>,
      <created by zg
	started at 2019-02-22 17:31:06.691 +0100,
	POWCHK enabled, PULCHK disabled,
       configuration hash MD5:
       2F D0 D1 1B 9A E9 61 74 CB BC 2E 93 F9 F0 D6 38
       data hash MD5: 64K
       01 AA 92 84 D9 B1 E2 B1 38 51 DD E3 67 F1 6A B7>)
(   2,<2019-02-22 17:33:18.187 +0100>,<SCOCON>,<AV200>,<proc1d>,<TOPSPIN 2.1>,
      <Start of raw data processing
       ef LB = 0.3 FT_mod = 6 PKNL = 1 SI = 32K 
       data hash MD5: 32K
       9E E3 DB F1 54 41 D5 14 70 03 70 94 88 6B B3 8E>)
(   3,<2019-02-22 17:33:21.417 +0100>,<SCOCON>,<AV200>,<proc1d>,<TOPSPIN 2.1>,
      <apk 
       data hash MD5: 32K
       0C 3A 71 1E 5D 8E 7B 0A EA 57 D6 22 CE A4 D9 0E>)
##END=

$$ hash MD5
$$ 44 62 1C BA F6 9B 21 CA 50 15 DF F3 C6 8E C5 05
