# Supplementary material for: Synthesis of Azacarbolines via PhIO2-Promoted Intramolecular Oxidative Cyclization of α-Indolylhydrazones
Source: J Org Chem. 2021 Dec 6;86(24):17918–29. doi: 10.1021/acs.joc.1c02217 (PMC8689645; doi:10.1021/acs.joc.1c02217)
Supplement: Supplementary file 2 — jo1c02217_si_002.zip [file jo1c02217_si_002.zip › FID for Publication/1d/1H/audita.txt]

##TITLE= Audit trail, TOPSPIN		Version 2.1
##JCAMPDX= 5.01
##ORIGIN= Bruker BioSpin GmbH
##OWNER= SCOCON
$$ /opt/topspin2.1pl8/data/SCOCON/nmr/pc142/30/audita.txt
##AUDIT TRAIL=  $$ (NUMBER, WHEN, WHO, WHERE, PROCESS, VERSION, WHAT)
(   1,<2021-04-01 19:43:19.379 +0200>,<SCOCON>,<czc3491l30.uniurb.it>,<go>,<TOPSPIN 2.1>,
      <created by zg
	started at 2021-04-01 19:41:46.574 +0200,
	POWCHK enabled, PULCHK disabled,
       configuration hash MD5:
       7E 02 0E 05 40 DE 05 59 7E FE AE 61 61 37 34 C1
       data hash MD5: 64K
       63 39 43 47 A9 07 DA CB 9B D2 9B 61 53 5A 9D 26>)
##END=

$$ hash MD5
$$ F3 E3 59 67 11 D8 EB 80 C9 D0 19 B0 14 33 8D 95
