# Supplementary material for: Synthesis of Azacarbolines via PhIO2-Promoted Intramolecular Oxidative Cyclization of α-Indolylhydrazones
Source: J Org Chem. 2021 Dec 6;86(24):17918–29. doi: 10.1021/acs.joc.1c02217 (PMC8689645; doi:10.1021/acs.joc.1c02217)
Supplement: Supplementary file 2 — jo1c02217_si_002.zip [file jo1c02217_si_002.zip › FID for Publication/1e/1H/audita.txt]

##TITLE= Audit trail, TOPSPIN		Version 2.1
##JCAMPDX= 5.01
##ORIGIN= Bruker BioSpin GmbH
##OWNER= SCOCON
$$ /opt/topspin/data/SCOCON/nmr/PC121/10/audita.txt
##AUDIT TRAIL=  $$ (NUMBER, WHEN, WHO, WHERE, PROCESS, VERSION, WHAT)
(   1,<2019-05-10 21:52:59.532 +0200>,<SCOCON>,<AV200>,<go>,<TOPSPIN 2.1>,
      <created by zg
	started at 2019-05-10 21:50:06.531 +0200,
	POWCHK enabled, PULCHK disabled,
       configuration hash MD5:
       2F D0 D1 1B 9A E9 61 74 CB BC 2E 93 F9 F0 D6 38
       data hash MD5: 64K
       DE 63 73 FE 2A 78 84 3D CF 23 29 DB 53 83 DC BF>)
##END=

$$ hash MD5
$$ 20 3E C2 31 2D DB 53 E8 AD 94 0D 80 AC A6 99 B7
