# Supplementary material for: Synthesis of Azacarbolines via PhIO2-Promoted Intramolecular Oxidative Cyclization of α-Indolylhydrazones
Source: J Org Chem. 2021 Dec 6;86(24):17918–29. doi: 10.1021/acs.joc.1c02217 (PMC8689645; doi:10.1021/acs.joc.1c02217)
Supplement: Supplementary file 2 — jo1c02217_si_002.zip [file jo1c02217_si_002.zip › FID for Publication/1f/13C/audita.txt]

##TITLE= Audit trail, TOPSPIN		Version 2.1
##JCAMPDX= 5.01
##ORIGIN= Bruker BioSpin GmbH
##OWNER= SCOCON
$$ /opt/topspin2.1pl8/data/SCOCON/nmr/pc122/40/audita.txt
##AUDIT TRAIL=  $$ (NUMBER, WHEN, WHO, WHERE, PROCESS, VERSION, WHAT)
(   1,<2021-04-05 00:33:57.928 +0200>,<SCOCON>,<czc3491l30.uniurb.it>,<go>,<TOPSPIN 2.1>,
      <created by zg
	started at 2021-04-04 17:31:53.965 +0200,
	POWCHK enabled, PULCHK disabled,
       configuration hash MD5:
       7E 02 0E 05 40 DE 05 59 7E FE AE 61 61 37 34 C1
       data hash MD5: 32K
       85 9F 60 89 E5 8F 5D 38 11 15 04 6C 3C 20 7E 1E>)
##END=

$$ hash MD5
$$ EE 0E D6 D3 A9 10 53 2F 64 0C F8 76 DC 99 D6 70
