# Supplementary material for: Synthesis of Azacarbolines via PhIO2-Promoted Intramolecular Oxidative Cyclization of α-Indolylhydrazones
Source: J Org Chem. 2021 Dec 6;86(24):17918–29. doi: 10.1021/acs.joc.1c02217 (PMC8689645; doi:10.1021/acs.joc.1c02217)
Supplement: Supplementary file 2 — jo1c02217_si_002.zip [file jo1c02217_si_002.zip › FID for Publication/1g/13C/audita.txt]

##TITLE= Audit trail, TOPSPIN		Version 2.1
##JCAMPDX= 5.01
##ORIGIN= Bruker BioSpin GmbH
##OWNER= SCOCON
$$ /opt/topspin2.1pl8/data/SCOCON/nmr/pc93/30/audita.txt
##AUDIT TRAIL=  $$ (NUMBER, WHEN, WHO, WHERE, PROCESS, VERSION, WHAT)
(   1,<2021-04-04 03:07:44.181 +0200>,<SCOCON>,<czc3491l30.uniurb.it>,<go>,<TOPSPIN 2.1>,
      <created by zg
	started at 2021-04-03 22:26:17.042 +0200,
	POWCHK enabled, PULCHK disabled,
       configuration hash MD5:
       7E 02 0E 05 40 DE 05 59 7E FE AE 61 61 37 34 C1
       data hash MD5: 32K
       4E 00 0C 0F 67 86 34 B0 8C 42 7B 5E CE 19 71 1A>)
##END=

$$ hash MD5
$$ 6A E3 06 A3 A5 29 62 83 03 D3 60 BF EE 71 D0 CE
