# Supplementary material for: Synthesis of Azacarbolines via PhIO2-Promoted Intramolecular Oxidative Cyclization of α-Indolylhydrazones
Source: J Org Chem. 2021 Dec 6;86(24):17918–29. doi: 10.1021/acs.joc.1c02217 (PMC8689645; doi:10.1021/acs.joc.1c02217)
Supplement: Supplementary file 2 — jo1c02217_si_002.zip [file jo1c02217_si_002.zip › FID for Publication/1g/13C/pdata/1/outd]

##TITLE= Parameter file, TOPSPIN		Version 2.1
##JCAMPDX= 5.0
##DATATYPE= Parameter Values
##NPOINTS= 1	$$ modification sequence number
##ORIGIN= Bruker BioSpin GmbH
##OWNER= SCOCON
$$ 2021-04-02 12:43:51.440 +0200  SCOCON@czc3491l30.uniurb.it
$$ /opt/topspin2.1pl8/prog/curdir/changer/inmrchanger/Apr02-2021-1215-SCOCON/9/data/nmr/pc93/30/pdata/1/outd
$$ process /opt/topspin2.1pl8/prog/mod/xwish3
##$CURPLOT= <Cups-PDF>
##$CURPRIN= <$Cups-PDF>
##$DFORMAT= <normdp>
##$LAYOUT= <+/1D_X.xwp>
##$LFORMAT= <normlp>
##$PFORMAT= <normpl>
##$SURQMSG= 1
##END=
