# Supplementary material for: Synthesis of Azacarbolines via PhIO2-Promoted Intramolecular Oxidative Cyclization of α-Indolylhydrazones
Source: J Org Chem. 2021 Dec 6;86(24):17918–29. doi: 10.1021/acs.joc.1c02217 (PMC8689645; doi:10.1021/acs.joc.1c02217)
Supplement: Supplementary file 2 — jo1c02217_si_002.zip [file jo1c02217_si_002.zip › FID for Publication/1g/13C/scon2]

##TITLE= Parameter file, TOPSPIN		Version 2.1
##JCAMPDX= 5.0
##DATATYPE= Parameter Values
##NPOINTS= 1	$$ modification sequence number
##ORIGIN= Bruker BioSpin GmbH
##OWNER= SCOCON
$$ 2021-04-03 22:26:17.001 +0200  SCOCON@czc3491l30.uniurb.it
$$ /opt/topspin2.1pl8/data/SCOCON/nmr/pc93/30/scon2
$$ process /opt/topspin2.1pl8/prog/mod/go
##$BLKTR= (0..15)
3 3 3 3 3 3 3 3 3 3 3 3 3 3 3 3
##$DE1= 4.5
##$DEADC= 0.5
##$DEPA= 4.5
##$DERX= 1.5
##$FILCOR= 0
##END=
