# Supplementary material for: Synthesis of Azacarbolines via PhIO2-Promoted Intramolecular Oxidative Cyclization of α-Indolylhydrazones
Source: J Org Chem. 2021 Dec 6;86(24):17918–29. doi: 10.1021/acs.joc.1c02217 (PMC8689645; doi:10.1021/acs.joc.1c02217)
Supplement: Supplementary file 2 — jo1c02217_si_002.zip [file jo1c02217_si_002.zip › FID for Publication/1g/1H/audita.txt]

##TITLE= Audit trail, TOPSPIN		Version 2.1
##JCAMPDX= 5.01
##ORIGIN= Bruker BioSpin GmbH
##OWNER= SCOCON
$$ /opt/topspin2.1pl8/data/SCOCON/nmr/pc93/20/audita.txt
##AUDIT TRAIL=  $$ (NUMBER, WHEN, WHO, WHERE, PROCESS, VERSION, WHAT)
(   1,<2021-04-01 19:22:50.736 +0200>,<SCOCON>,<czc3491l30.uniurb.it>,<go>,<TOPSPIN 2.1>,
      <created by zg
	started at 2021-04-01 19:21:17.980 +0200,
	POWCHK enabled, PULCHK disabled,
       configuration hash MD5:
       7E 02 0E 05 40 DE 05 59 7E FE AE 61 61 37 34 C1
       data hash MD5: 64K
       12 91 FE AA 2F 14 B4 0A 17 5E 73 D7 20 BB 2C C1>)
##END=

$$ hash MD5
$$ B0 5D 80 66 1C 63 49 88 1C 6F E2 1D ED B5 83 7F
