# Supplementary material for: Synthesis of Azacarbolines via PhIO2-Promoted Intramolecular Oxidative Cyclization of α-Indolylhydrazones
Source: J Org Chem. 2021 Dec 6;86(24):17918–29. doi: 10.1021/acs.joc.1c02217 (PMC8689645; doi:10.1021/acs.joc.1c02217)
Supplement: Supplementary file 2 — jo1c02217_si_002.zip [file jo1c02217_si_002.zip › FID for Publication/1h/13C/audita.txt]

##TITLE= Audit trail, TOPSPIN		Version 2.1
##JCAMPDX= 5.01
##ORIGIN= Bruker BioSpin GmbH
##OWNER= SCOCON
$$ /opt/topspin2.1pl8/data/SCOCON/nmr/vv32/21/audita.txt
##AUDIT TRAIL=  $$ (NUMBER, WHEN, WHO, WHERE, PROCESS, VERSION, WHAT)
(   1,<2021-05-04 12:50:53.545 +0200>,<SCOCON>,<czc3491l30.uniurb.it>,<go>,<TOPSPIN 2.1>,
      <created by zg
	started at 2021-05-04 11:16:55.269 +0200,
	POWCHK enabled, PULCHK disabled,
       configuration hash MD5:
       83 A8 68 0C F8 17 A2 4B 31 53 47 80 86 C9 9F E7
       data hash MD5: 32K
       9D 57 11 D2 4F CB 66 81 6C 5B F7 67 96 6A 16 19>)
##END=

$$ hash MD5
$$ 2B EA BA 4A 20 75 90 59 75 2A 16 E1 F5 34 DB 57
