# Supplementary material for: Synthesis of Azacarbolines via PhIO2-Promoted Intramolecular Oxidative Cyclization of α-Indolylhydrazones
Source: J Org Chem. 2021 Dec 6;86(24):17918–29. doi: 10.1021/acs.joc.1c02217 (PMC8689645; doi:10.1021/acs.joc.1c02217)
Supplement: Supplementary file 2 — jo1c02217_si_002.zip [file jo1c02217_si_002.zip › FID for Publication/1h/13C/pdata/1/auditp.txt]

##TITLE= Audit trail, TOPSPIN		Version 2.1
##JCAMPDX= 5.01
##ORIGIN= Bruker BioSpin GmbH
##OWNER= SCOCON
$$ /opt/topspin2.1pl8/data/SCOCON/nmr/vv32/21/pdata/1/auditp.txt
##AUDIT TRAIL=  $$ (NUMBER, WHEN, WHO, WHERE, PROCESS, VERSION, WHAT)
(   1,<2021-05-04 12:50:53.545 +0200>,<SCOCON>,<czc3491l30.uniurb.it>,<go>,<TOPSPIN 2.1>,
      <created by zg
	started at 2021-05-04 11:16:55.269 +0200,
	POWCHK enabled, PULCHK disabled,
       configuration hash MD5:
       83 A8 68 0C F8 17 A2 4B 31 53 47 80 86 C9 9F E7
       data hash MD5: 32K
       9D 57 11 D2 4F CB 66 81 6C 5B F7 67 96 6A 16 19>)
(   2,<2021-05-04 12:51:53.311 +0200>,<SCOCON>,<czc3491l30.uniurb.it>,<proc1d>,<TOPSPIN 2.1>,
      <Start of raw data processing
       ef BC_mod = 2 LB = 1 FT_mod = 6 PKNL = 1 SI = 32K 
       data hash MD5: 32K
       59 35 CF 7E 0A 33 C9 19 12 78 39 E8 DB 21 CF 53>)
(   3,<2021-05-04 12:51:54.770 +0200>,<SCOCON>,<czc3491l30.uniurb.it>,<proc1d>,<TOPSPIN 2.1>,
      <apk 
       data hash MD5: 32K
       3C 32 90 DB 83 F4 6C E8 0B 4D 7A DF F5 0A 50 92>)
(   4,<2021-05-04 12:52:27.296 +0200>,<SCOCON>,<czc3491l30.uniurb.it>,<proc1d>,<TOPSPIN 2.1>,
      <abs n ABSG = 5 
       data hash MD5: 32K
       F0 D6 3F E6 A6 53 57 0F 90 28 54 E3 CA 1B 2A 91>)
##END=

$$ hash MD5
$$ 40 2E CC 99 0C FB 3C 65 15 33 7A F6 BF EC 19 15
