# Supplementary material for: Synthesis of Azacarbolines via PhIO2-Promoted Intramolecular Oxidative Cyclization of α-Indolylhydrazones
Source: J Org Chem. 2021 Dec 6;86(24):17918–29. doi: 10.1021/acs.joc.1c02217 (PMC8689645; doi:10.1021/acs.joc.1c02217)
Supplement: Supplementary file 2 — jo1c02217_si_002.zip [file jo1c02217_si_002.zip › FID for Publication/1h/1H/audita.txt]

##TITLE= Audit trail, TOPSPIN		Version 2.1
##JCAMPDX= 5.01
##ORIGIN= Bruker BioSpin GmbH
##OWNER= SCOCON
$$ /opt/topspin2.1pl8/data/SCOCON/nmr/vv32/10/audita.txt
##AUDIT TRAIL=  $$ (NUMBER, WHEN, WHO, WHERE, PROCESS, VERSION, WHAT)
(   1,<2021-04-30 17:46:20.504 +0200>,<SCOCON>,<czc3491l30.uniurb.it>,<go>,<TOPSPIN 2.1>,
      <created by zg
	started at 2021-04-30 17:44:47.425 +0200,
	POWCHK enabled, PULCHK disabled,
       configuration hash MD5:
       83 A8 68 0C F8 17 A2 4B 31 53 47 80 86 C9 9F E7
       data hash MD5: 64K
       5B BD D8 44 07 BE 73 DC 6E 96 60 DA 5F B9 E2 4D>)
##END=

$$ hash MD5
$$ 7E B3 62 8D 49 F3 62 41 8C AC 56 1E 87 13 EC DD
